# Supplementary material for: Development of a scalable and extendable multi-dimensional health index to measure the health of individuals
Source: PLoS One. 2020 Oct 7;15(10):e0240302. doi: 10.1371/journal.pone.0240302 (PMC7540893; doi:10.1371/journal.pone.0240302)
Supplement: S1 Table — (XLSX) [file pone.0240302.s002.xlsx]

## Sheet: Questions
Order	Variable	Question	Part of minimum set of questions?	Physical	Mental	Social	Risk	Utilization
1	diabetes	Have you ever been told to have diabetes by a Western-trained doctor?	1	1			1
2	hypertension	Have you ever been told to have high blood pressure by a Western-trained doctor?	1	1
3	dyslipidemia	Have you ever been told to have high blood cholesterol by a Western-trained doctor?	1	1			1
4	obesity	Have you ever been told to have overweight / obesity by a Western-trained doctor?					1
5	heartattack	Have you ever been told to have heart attack by a Western-trained doctor?		1
6	heartfailure	Have you ever been told to have heart failure by a Western-trained doctor?		1
7	stroke	Have you ever been told to have stroke / transient ischaemic attacks by a Western-trained doctor?		1
8	asthma	Have you ever been told to have asthma by a Western-trained doctor?		1
9	copd	Have you ever been told to have chronic bronchitis / emphysema / COPD by a Western-trained doctor?		1
10	ckd	Have you ever been told to have chronic kidney disease by a Western-trained doctor?		1
11	cancer	Have you ever been told to have cancer by a Western-trained doctor?		1
12	arthritis	Have you ever been told to have osteoarthritis / gout / rheumatoid arthritis by a Western-trained doctor?		1
13	osteoporosis	Have you ever been told to have osteoporosis by a Western-trained doctor?		1
14	depression	Have you ever been told to have depression by a Western-trained doctor?			1
15	anxiety	Have you ever been told to have anxiety disorder by a Western-trained doctor?			1
16	dementia	Have you ever been told to have dementia / Alzheimers by a Western-trained doctor?	1		1
17	schizophrenia	Have you ever been told to have schizophrenia by a Western-trained doctor?			1
18	parkinson	Have you ever been told to have Parkinsons disease by a Western-trained doctor?		1
19	backpain	In the past 6 months, have you ever sought medical consultation / treatment for chronic low back pain (>3 months)?		1
20	neckpain	In the past 6 months, have you ever sought medical consultation / treatment for chronic neck pain (>3 months)?		1
21	majorinjury	Have you ever had a major injury resulted in amputation, skeletal injuries, burns, injuries to internal organs, eye injuries, unconsciousness or acute illness due to biochemical agent exposure?		1
22	fall	Did you have a fall in the past 6 months?		1
23	smoke	Do you currently smoke tobacco products?	1				1
24	smoke_pack_days	How long would 1 pack of tobacco product (20 sticks) last you?					1
25	eversmoke	Have you ever smoked tobacco products in the past?					1
26	smoke_quit	How many years of smoking before you quitted?					1
27	smoke2hand	How often are you exposed to second-hand smoke in indoor spaces such as home, workplace, restaurants, cars, etc.?					1
28	drink_freq	How often do you have a drink containing alcohol?(One alcoholic drink refers to 1 can/small bottle (~285mls) of beer or 1 glass (~120mls) of wine or 1 measure (~30mls) of spirits)					1
29	drink_amt	How many drinks containing alcohol do you have on a typical day when you are drinking?(One alcoholic drink refers to 1 can/small bottle (~285mls) of beer or 1 glass (~120mls) of wine or 1 measure (~30mls) of spirits)					1
30	drink_6_freq	How often do you have six or more drinks on one occasion?(One alcoholic drink refers to 1 can/small bottle (~285mls) of beer or 1 glass (~120mls) of wine or 1 measure (~30mls) of spirits)	1				1
31	vision_diff	Do you have difficulties with vision, even with glasses?		1
32	hear_diff	Do you have difficulty with hearing, even if you use a hearing aid?		1
33	swallow_diff	Do you have any problems in chewing or swallowing your food?		1
34	mbi_hygiene	Personal hygiene	1	1
35	mbi_bathing	Bathing self	1	1
36	mbi_feeding	Feeding	1	1
37	mbi_toilet	On and off the toilet	1	1
38	mbi_stairs	Stairs	1	1
39	mbi_dressing	Dressing	1	1
40	mbi_bowels	Bowels	1	1
41	mbi_bladder	Bladder	1	1
42	mbi_chairbedtransfer	Chair/bed transfers	1	1
43	mbi_ambulation	Ambulation	1	1
44	mbi_wheelchair	Wheelchair management (alternative to Ambulation)	1	1
45	mbi_interpret	Summary		1
46	iadl_telephone	Ability to Use Telephone		1
47	iadl_shopping	Shopping		1
48	iadl_food	Food Preparation		1
49	iadl_housekeeping	Housekeeping		1
50	iadl_laundry	Laundry		1
51	iadl_transport	Mode of Transportation		1
52	iadl_medication	Responsibility for Own Medications		1
53	iadl_finance	Ability to Handle Finances		1
54	llfdi_d1_freq	How often do you Keep (Keeping) in touch with others through letters, phone, or email.		1		1
55	llfdi_d1_extent	To what extent do you feel limited in Keep (Keeping) in touch with others through letters, phone, or email.		1
56	llfdi_d2_freq	How often do you Visit (Visiting) friends and family in their homes.		1		1
57	llfdi_d2_extent	To what extent do you feel limited in Visit (Visiting) friends and family in their homes.		1
58	llfdi_d3_freq	How often do you Provide (Providing) care or assistance to others. This may include providing personal care, transportation, and running errands for family members or friends.		1		1
59	llfdi_d3_extent	To what extent do you feel limited in Provide (Providing) care or assistance to others. This may include providing personal care, transportation, and running errands for family members or friends.		1
60	llfdi_d4_freq	How often do you Take (Taking) care of the inside of your home. This includes managing and taking responsibility for homemaking, laundry, housecleaning and minor household repairs.		1
61	llfdi_d4_extent	To what extent do you feel limited in Take (Taking) care of the inside of your home. This includes managing and taking responsibility for homemaking, laundry, housecleaning and minor household repairs.		1
62	llfdi_d5_freq	How often do you Work (Working) at a volunteer job outside your home.		1		1
63	llfdi_d5_extent	To what extent do you feel limited in Work (Working) at a volunteer job outside your home.		1
64	llfdi_d6_freq	How often do you Take (Taking) part in active recreation. This may include bowling, golf, tennis, hiking, jogging, or swimming.	1	1
65	llfdi_d6_extent	To what extent do you feel limited in Take (Taking) part in active recreation. This may include bowling, golf, tennis, hiking, jogging, or swimming.		1
66	llfdi_d7_freq	How often do you Take (Taking) care of household business and finances. This may include managing and taking responsibility for your money, paying bills, dealing with a landlord or tenants, dealing with utility companies or governmental agencies.		1
67	llfdi_d7_extent	To what extent do you feel limited in Take (Taking) care of household business and finances. This may include managing and taking responsibility for your money, paying bills, dealing with a landlord or tenants, dealing with utility companies or governmental agencies.		1
68	llfdi_d8_freq	How often do you Take (Taking) care of your own health. This may include managing daily medications, following a special diet, scheduling doctor's appointments.		1
69	llfdi_d8_extent	To what extent do you feel limited in Take (Taking) care of your own health. This may include managing daily medications, following a special diet, scheduling doctor's appointments.		1
70	llfdi_d9_freq	How often do you Travel (Traveling) out of town for at least an overnight stay.	1	1		1
71	llfdi_d9_extent	To what extent do you feel limited in Travel (Traveling) out of town for at least an overnight stay.		1
72	llfdi_d10_freq	How often do you Take (Taking) part in a regular fitness program. This may include walking for exercise, stationary biking, weight lifting, or exercise classes.		1
73	llfdi_d10_extent	To what extent do you feel limited in Take (Taking) part in a regular fitness program. This may include walking for exercise, stationary biking, weight lifting, or exercise classes.		1
74	llfdi_d11_freq	How often do you (Inviting) people into your home for a meal or entertainment.		1		1
75	llfdi_d11_extent	To what extent do you feel limited in (Inviting) people into your home for a meal or entertainment.		1
76	llfdi_d12_freq	How often do you Go (Going) out with others to public places such as restaurants or movies.		1		1
77	llfdi_d12_extent	To what extent do you feel limited in Go (Going) out with others to public places such as restaurants or movies.		1
78	llfdi_d13_freq	How often do you Take (Taking) care of your own personal care needs. This includes bathing, dressing, and toileting.		1
79	llfdi_d13_extent	To what extent do you feel limited in Take (Taking) care of your own personal care needs. This includes bathing, dressing, and toileting.		1
80	llfdi_d14_freq	How often do you Take (Taking) part in organized social activities. This may include, clubs, card playing, senior center events, community or religious groups.		1		1
81	llfdi_d14_extent	To what extent do you feel limited in Take (Taking) part in organized social activities. This may include, clubs, card playing, senior center events, community or religious groups.		1
82	llfdi_d15_freq	How often do you Take (Taking) care of local errands. This may include managing and taking responsibility for shopping for food and personal items, and going to the bank, library, or dry cleaner.		1
83	llfdi_d15_extent	To what extent do you feel limited in Take (Taking) care of local errands. This may include managing and taking responsibility for shopping for food and personal items, and going to the bank, library, or dry cleaner.		1
84	llfdi_d16_freq	How often do you Prepare (Preparing) meals for yourself. This includes planning, cooking, serving, and cleaning up.		1
85	llfdi_d16_extent	To what extent do you feel limited in Prepare (Preparing) meals for yourself. This includes planning, cooking, serving, and cleaning up.		1
86	llfdi_f1	How much difficulty do you have Unscrewing the lid off a previously unopened jar without using any devices		1
87	llfdi_f2	How much difficulty do you have Going up and down a flight of stairs using a handrail		1
88	llfdi_f3	How much difficulty do you have Putting on and taking off long pants (including managing fasteners)		1
89	llfdi_f4	How much difficulty do you have Running 800 meters or more	1	1
90	llfdi_f5	How much difficulty do you have Using common utensils for preparing meals (e.g., can opener, potato peeler, or sharp knife)		1
91	llfdi_f6	How much difficulty do you have Holding a full glass of water in one hand		1
92	llfdi_f7	How much difficulty do you have Walking 1.6 kilometres, taking rests as necessary		1
93	llfdi_f8	How much difficulty do you have Going up & down a flight of stairs without using a handrail		1
94	llfdi_f9	How much difficulty do you have Running a short distance, such as to catch a bus		1
95	llfdi_f10	How much difficulty do you have Reaching overhead while standing, as if to pull a light cord		1
96	llfdi_f11	How much difficulty do you have Sitting down in and standing up from a low, soft couch		1
97	llfdi_f12	How much difficulty do you have Putting on and taking off a coat or jacket		1
98	llfdi_f13	How much difficulty do you have Reaching behind your back as if to put a belt through a belt loop		1
99	llfdi_f14	How much difficulty do you have Stepping up and down from a curb		1
100	llfdi_f15	How much difficulty do you have Opening a heavy, outside door		1
101	llfdi_f16	How much difficulty do you have Rip open a package of snack food (e.g. cellophane wrapping on crackers) using only your hands		1
102	llfdi_f17	How much difficulty do you have Pouring from a large pitcher		1
103	llfdi_f18	How much difficulty do you have Getting into and out of a car/taxi (sedan)		1
104	llfdi_f19	How much difficulty do you have Hiking a couple of kilometres on uneven surfaces, including hills		1
105	llfdi_f20	How much difficulty do you have Going up and down 3 flights of stairs using a handrail		1
106	llfdi_f21	How much difficulty do you have Picking up a kitchen chair and moving it, in order to clean		1
107	llfdi_f22	How much difficulty do you have Using a step stool to reach into a high cabinet		1
108	llfdi_f23	How much difficulty do you have Making a bed, including spreading and tucking in bed sheets		1
109	llfdi_f24	How much difficulty do you have Carrying something in both arms while climbing a flight of stairs (e.g. laundry basket)		1
110	llfdi_f25	How much difficulty do you have Bending over from a standing position to pick up a piece of clothing from the floor		1
111	llfdi_f26	How much difficulty do you have Walking around one floor of your home, taking into consideration thresholds, doors, furniture, and a variety of floor coverings		1
112	llfdi_f27	How much difficulty do you have Getting up from the floor (as if you were laying on the ground)		1
113	llfdi_f28	How much difficulty do you have Washing dishes, pots, and utensils by hand while standing at sink		1
114	llfdi_f29	How much difficulty do you have Walking several blocks		1
115	llfdi_f30	How much difficulty do you have Taking a 1.6 kilometres, brisk walk without stopping to rest		1
116	llfdi_f31	How much difficulty do you have Stepping on and off a bus	1	1
117	llfdi_f32	How much difficulty do you have Walking on a slippery surface outdoors		1
118	llfdi_fd7	When you use your cane, walker, or other walking device, how much difficulty do you have Walking 1.6 kilometres, taking rests as necessary		1
119	llfdi_fd8	When you use your cane, walker, or other walking device, how much difficulty do you have Going up and down a flight of stairs outside, without using a handrail		1
120	llfdi_fd14	When you use your cane, walker, or other walking device, how much difficulty do you have Stepping up and down from a curb		1
121	llfdi_fd15	When you use your cane, walker, or other walking device, how much difficulty do you have Opening a heavy, outside door		1
122	llfdi_fd26	When you use your cane, walker, or other walking device, how much difficulty do you have Walking around one floor of your home, taking into consideration thresholds, doors, furniture, and a variety of floor coverings		1
123	llfdi_fd29	When you use your cane, walker, or other walking device, how much difficulty do you have Walking several blocks		1
124	llfdi_fd30	When you use your cane, walker, or other walking device, how much difficulty do you have Taking a 1.6 kilometres, brisk walk without stopping to rest		1
125	llfdi_fd32	When you use your cane, walker, or other walking device, how much difficulty do you have Walking on a slippery surface outdoors		1
126	sx_stomachpain	In the past 1 month, have you been bothered a lot by Stomach pain?		1
127	sx_backpain	In the past 1 month, have you been bothered a lot by Back pain?		1
128	sx_jointpain	In the past 1 month, have you been bothered a lot by Pain in joints (arms, knees, hips, etc.)?		1
129	sx_headache	In the past 1 month, have you been bothered a lot by Headaches?		1
130	sx_chestpain	In the past 1 month, have you been bothered a lot by Chest pain?		1
131	sx_heartrace	In the past 1 month, have you been bothered a lot by Feeling your heart pound or race?		1
132	sx_breathless	In the past 1 month, have you been bothered a lot by Shortness of breath/breathlessness?		1
133	sx_dizziness	In the past 1 month, have you been bothered a lot by Dizziness / fainting spells?		1
134	sx_nausea	In the past 1 month, have you been bothered a lot by Nausea, bloating, indigestion or loss of appetite ?		1
135	sx_bowelproblem	In the past 1 month, have you been bothered a lot by Constipation, loose bowels, or diarrhoea?		1
136	mna_a	Has food intake declined over the past 3 months due to loss of appetite, digestive problems, chewing or swallowing difficulties?	1				1
137	mna_b	Weight loss during the last 3 months	1				1
138	mna_c	Mobility		1
139	mna_d	Has suffered psychological stress or acute disease in the past 3 months?			1
140	mna_e	Neuropsychological problems			1
141	mna_f	Body mass index (BMI) = weight in kg / (height in m)2	1				1
142	mna_g	Lives independently (not in nursing home or hospital		1
143	mna_h	Takes more than 3 prescription drugs per day?						1
144	mna_i	Pressure sores or skin ulcers		1
145	mna_j	How many full meals do you eat daily?	1				1
146	mna_k_a	At least one serving of dairy products (milk, cheese, yoghurt) per day	1				1
147	mna_k_b	Two or more servings of legumes or eggs per week	1				1
148	mna_k_c	Meat, fish or poultry every day	1				1
149	mna_k	Selected consumption markers for protein intake					1
150	mna_l	Consumes two or more servings of fruit or vegetables per day	1				1
151	mna_m	How much fluid (water, juice, coffee, tea, milk ... ) is consumed per day	1				1
152	mna_n	Mode of feeding					1
153	mna_o	Self view of nutritional status	1				1
154	mna_p	In comparison with other people of the same age, how do you consider your health status?	1				1
155	mna_q	Mid-arm circumference (MAC) in cm					1
156	mna_r	Calf circumference (CC) in cm					1
157	mna_indicator	Malnutrition indicator					1
158	util_medications	Number of prescribed medications taken regularly for your chronic diseases						1
159	util_pricare	In the past 6 months, how many times have you had general practitioner/polyclinic visits?	1					1
160	util_soc	In the past 6 months, how many times have you had specialist outpatient clinic visits?	1					1
161	util_ed	In the past 6 months, how many times have you had emergency department visits?	1					1
162	util_ip	In the past 6 months, how many times have you had hospital admissions?	1					1
163	util_tcm_acu	In the past 6 months, how many times have you had TCM clinic visits for acupuncture?						1
164	util_tcm_herbal	In the past 6 months, how many times have you had TCM clinic visits for herbal medicine?						1
165	util_tcm	In the past 6 months, how many times have you had TCM clinic visits?						1
166	phq9_1	Over the last 2 weeks, how often have you been bothered by Little interest or pleasure in doing things?	1		1
167	phq9_2	Over the last 2 weeks, how often have you been bothered by Feeling down, depressed, or hopeless?	1		1
168	phq9_3	Over the last 2 weeks, how often have you been bothered by Trouble falling or staying asleep, or sleeping too much?	1		1
169	phq9_4	Over the last 2 weeks, how often have you been bothered by Feeling tired or having little energy?	1		1
170	phq9_5	Over the last 2 weeks, how often have you been bothered by Poor appetite or overeating?	1		1
171	phq9_6	Over the last 2 weeks, how often have you been bothered by Feeling bad about yourself - or that you are a failure or have let yourself or your family down?	1		1
172	phq9_7	Over the last 2 weeks, how often have you been bothered by Trouble concentrating on things, such as reading the newspaper or watching television?	1		1
173	phq9_8	Over the last 2 weeks, how often have you been bothered by Moving or speaking so slowly that other people could have noticed Or the opposite - being so fidgety or restless that you have been moving around a lot more than usual?	1		1
174	phq9_9	Over the last 2 weeks, how often have you been bothered by Thoughts that you would be better off dead or of hurting yourself in some way?	1		1
175	anxiety_1a	Questions about anxiety. In the last 4 weeks, have you had an anxiety attack - suddenly feeling fear or panic?			1
176	anxiety_1b	Questions about anxiety. In the last 4 weeks, have you had an anxiety attack - suddenly feeling fear or panic and has this ever happened before?			1
177	anxiety_1c	Questions about anxiety. Do some of these attacks come suddenly out of the blue - that is, in situations where you don't expect to be nervous or uncomfortable?			1
178	anxiety_1d	Questions about anxiety. Do these attacks bother you a lot or are you worried about having another attack?			1
179	anxiety_2a	Think about your last bad anxiety attack. Were you short of breath?			1
180	anxiety_2b	Think about your last bad anxiety attack. Did your heart race, pound, or skip?			1
181	anxiety_2c	Think about your last bad anxiety attack. Did you have chest pain or pressure?			1
182	anxiety_2d	Think about your last bad anxiety attack. Did you sweat?			1
183	anxiety_2e	Think about your last bad anxiety attack. Did you feel as if you were choking?			1
184	anxiety_2f	Think about your last bad anxiety attack. Did you have hot flashes or chills?			1
185	anxiety_2g	Think about your last bad anxiety attack. Did you have nausea or an upset stomach, or the feeling that you were going to have diarrhoea?			1
186	anxiety_2h	Think about your last bad anxiety attack. Did you feel dizzy, unsteady, or faint?			1
187	anxiety_2i	Think about your last bad anxiety attack. Did you have tingling or numbness in parts of your body?			1
188	anxiety_2j	Think about your last bad anxiety attack. Did you tremble or shake?			1
189	anxiety_2k	Think about your last bad anxiety attack. Were you afraid you were dying?			1
190	anxiety_3a	Over the last 4 weeks, how often have you been bothered by Feeling nervous, anxious, on edge, or worrying a lot about different things.?			1
191	anxiety_3b	Over the last 4 weeks, how often have you been bothered by Feeling restless so that it is hard to sit still.?			1
192	anxiety_3c	Over the last 4 weeks, how often have you been bothered by Getting tired very easily.?			1
193	anxiety_3d	Over the last 4 weeks, how often have you been bothered by Muscle tension, aches, or soreness.?			1
194	anxiety_3e	Over the last 4 weeks, how often have you been bothered by Trouble falling asleep or staying asleep.?			1
195	anxiety_3f	Over the last 4 weeks, how often have you been bothered by Trouble concentrating on things, such as reading a book or watching TV.?			1
196	anxiety_3g	Over the last 4 weeks, how often have you been bothered by Becoming easily annoyed or irritable.?			1
197	moca_visu_a	Able to trace lines correctly?			1
198	moca_visu_b	Able to copy cube?			1
199	moca_visu_clk_contour	Able to draw contour of clock?			1
200	moca_visu_clk_no	Able to draw numbers on clock?			1
201	moca_visu_clk_hand	Able to draw hands on clock?			1
202	moca_visu_total	Total score for visuospatial/executive section			1
203	moca_name_lion	Able to name lion?			1
204	moca_name_elephant	Able to name elephant?			1
205	moca_name_camel	Able to name camel?			1
206	moca_name_total	Total score for naming section			1
207	moca_mem_face_1	Able to repeat face			1
208	moca_mem_silk_1	Able to repeat silk			1
209	moca_mem_church_1	Able to repeat church			1
210	moca_mem_rose_1	Able to repeat rose			1
211	moca_mem_red_1	Able to repeat red			1
212	moca_mem_face_2	Able to recall face after 5 minutes			1
213	moca_mem_silk_2	Able to recall silk after 5 minutes			1
214	moca_mem_church_2	Able to recall church after 5 minutes			1
215	moca_mem_rose_2	Able to recall rose after 5 minutes			1
216	moca_mem_red_2	Able to recall red after 5 minutes			1
217	moca_att_digit_1	Able to repeat list of digits in forward order			1
218	moca_att_digit_2	Able to repeat list of digits in backward order			1
219	moca_att_no	Able to tap hand at each number			1
220	moca_att_sub_1	Able to do serial 7 subtraction starting at 100 to 93	1		1
221	moca_att_sub_2	Able to do serial 7 subtraction starting at 100 to 86	1		1
222	moca_att_sub_3	Able to do serial 7 subtraction starting at 100 to 79			1
223	moca_att_sub_4	Able to do serial 7 subtraction starting at 100 to 72			1
224	moca_att_sub_5	Able to do serial 7 subtraction starting at 100 to 65			1
225	moca_att_sub_total	Total score for subtract subsection			1
226	moca_att_total	Total score for attention section			1
227	moca_lang_repeat_1	Able to repeat sentence "I only know that John will help me today."			1
228	moca_lang_repeat_2	Able to repeat sentence "When dogs were in the room, the cat always hid under the bed."			1
229	moca_lang_fluency	Able to name at least 11 animals in one minute			1
230	moca_lang_total	Total score for language section			1
231	moca_abstract_train	Able to find similarity between train-bicycle			1
232	moca_abstract_watch	Able to find similarity between watch-ruler			1
233	moca_abstract_total	Total score for abstraction section			1
234	moca_recall_face	Able to delayed recall face	1		1
235	moca_recall_silk	Able to delayed recall silk	1		1
236	moca_recall_church	Able to delayed recall church	1		1
237	moca_recall_rose	Able to delayed recall rose	1		1
238	moca_recall_red	Able to delayed recall red	1		1
239	moca_recall_total	Total score for delayed recall section			1
240	moca_orient_date	Know current date			1
241	moca_orient_month	Know current month	1		1
242	moca_orient_year	Know current year			1
243	moca_orient_day	Know current day			1
244	moca_orient_place	Know current place	1		1
245	moca_orient_country	Know current country			1
246	moca_orient_total	Total score for orientation section			1
247	moca_total	Total MoCA score			1
248	moca_visuospatial	MoCA visuospatial score			1
249	moca_shorttermmemory	MoCA short term memory score			1
250	moca_executive	MoCA executive function score			1
251	moca_attconmem	MoCA attention, concentration, memory score			1
252	moca_language	MoCA language score			1
253	moca_orientation	MoCA orientation score			1
254	ses_money	Do you often run out of money, even with proper spending plan, to buy essential items or pay bills to maintain basic living needs? (i.e. Accommodation, food, transportation and healthcare)				1
255	ses_isolate_1a	How many relatives (including children, grandchildren, in-laws, siblings, cousins, etc.) do you see/hear from at least once a month?	1			1
256	ses_isolate_1b	How many friends do you see/hear from at least once a month?	1			1
257	ses_isolate_2a	How many relatives (including children, grandchildren, in-laws, siblings, cousins, etc.) do you feel at ease with whom you can talk about private matters?	1			1
258	ses_isolate_2b	How many friends do you feel at ease with whom you can talk about private matters?	1			1
259	ses_isolate_3a	How many relatives (including children, grandchildren, in-laws, siblings, cousins, etc.) do you feel close to such that you could call on them for help?	1			1
260	ses_isolate_3b	How many friends do you feel close to such that you could call on them for help?	1			1
261	ses_isolation	Social isolation score				1
262	ses_lone_1	How often do you feel that you lack companionship?	1		1	1
263	ses_lone_2	How often do you feel left out?	1		1	1
264	ses_lone_3	How often do you feel isolated from others?	1		1	1
265	ses_islonely	Do you feel lonely?			1	1
